# Supplementary material for: Low-carbon optimal scheduling of integrated energy systems based on multi-strategy ameliorated goose algorithm and green certificate-carbon trading coordination
Source: PLoS One. 2025 Sep 12;20(9):e0331927. doi: 10.1371/journal.pone.0331927 (PMC12431214; doi:10.1371/journal.pone.0331927)
Supplement: S1 Data — (XLSX) [file pone.0331927.s003.xlsx]

## Sheet: Sheet1
POWER（KWh）	PV（KWh）	WT (KWh)	buy price	sell price
331.036	0	132.46	0.52	0.39
297.933	0	121.46	0.52	0.39
294.459	0	106.46	0.52	0.39
321.277	0	175.46	0.52	0.39
387.103	0	132.46	0.52	0.39
392.612	0	95.23	0.52	0.39
397.243	0	142.46	0.52	0.39
429.567	0	221.23	0.94	0.51
460.396	84.92	242.46	0.94	0.51
475.197	127.38	163.69	0.94	0.51
496.61	212.3	369.84	0.94	0.51
429.567	254.76	112.3	1.24	1.06
381.936	488.29	184.92	1.24	1.06
355.318	424.6	163.69	1.24	1.06
388.709	127.38	142.46	1.24	1.06
498.701	114.92	71.23	1.24	1.06
504.344	21.23	42.46	0.94	0.69
537.165	0	82.46	0.94	0.69
633.922	0	98.46	1.24	1.06
575.63	0	123.69	1.24	1.06
467.006	0	153.075	1.24	1.06
441.002	0	153.075	1.24	1.06
397.243	0	142.46	1.24	1.06
322.586	0	221.23	0.52	0.39
